# Supplementary material for: Vegetable-Oil-Loaded Microcapsules for Self-Healing Polyurethane Coatings
Source: Polymers (Basel). 2025 Nov 29;17(23):3184. doi: 10.3390/polym17233184 (PMC12693790; doi:10.3390/polym17233184)
Supplement: Supplementary file 1 [file polymers-17-03184-s001.zip]

Archive with 1 entries (1 files):
- polymers-4001912-supplementary.pdf
